# Supplementary material for: Structurally unique PARP‐1 inhibitors for the treatment of prostate cancer
Source: Pharmacol Res Perspect. 2020 Apr 28;8(2):e00586. doi: 10.1002/prp2.586 (PMC7186898; doi:10.1002/prp2.586)
Supplement: Supplementary file 2 — Supplementary Material [file PRP2-8-e00586-s002.csv]

Basic Info
Compound Designation	ChemDiv ID Number	Smiles ID
1_B07	1541-0004	[N+]1(=C(C(C)(C)c2c1cccc2)/C=C\c1ccc(cc1)N(C)C)C
1_D05	1365-0041	c1(/n(c2cc(OC)ccc2s1)CC)=C/C(=O)C
1_E07	1615-0026	c1(c(oc2c(c1)c1c(cc2)cccc1)=O)C(=O)c1ccccc1
1_F06	1495-0025	[n+]1(c(sc2c1cccc2)/C=C\c1ccc(cc1)N(C)C)CC
1_F07	1623-0064	c1(c([N+]([O-])=O)cc2c(c1)OCCOCCOCCOCCO2)[N+]([O-])=O
1_F09	1896-0163	[N+](c1cc(N(\N=N\c2cc([N+]([O-])=O)ccc2)CCCC#N)ccc1)([O-])=O
1_G04	1221-0128	c12c(C(=O)c3c(C1=O)c(ccc3N)N)c(N)ccc2N
1_G06	1499-0133	[n+]1(c(sc2c1cccc2)/C=C1/C=C(C)OC(=C1)C)C
1_G07	1634-0012	c1(c2c(cc(cc2)Br)ccc1O)C=O
1_G11	2368-0687	C1(/NC(=O)C(/S1)=C\c1cc([N+]([O-])=O)c(c(c1)Br)O)=N\c1cc(C)cc(c1)C
1_H07	1636-0309	c1(c(sc(c1C)C)/N=C\c1ccc(cc1)Br)C#N
2_B02	2421-0298	[N+]1(=C(C(C)(C)c2c1ccc(Cl)c2)/C=C\N(c1ccccc1)C)C
2_B06	3853-0028	n1(\c(=C\c2[n+](C)cccc2)ccc2c1cccc2)CC
2_G03	3584-0059	N1(C(SC(/C1=O)=C/c1cc(Cl)c(c(c1)Cl)O)=S)C
3_A05	5140-0200	n12c(n(CC)c(c3c1c1c(CC43CCCCC4)cccc1)=O)nnc2SCC(=O)N
3_A06	5228-4163	n1c2n(cccc2)cc1CSC(=S)NCC1OCCC1
3_A08	5371-4617	n1c([nH]c(cc1=O)N)SCc1nc(c2ccc(cc2)C)no1
3_A09	5509-0003	[n+]1(c2c(cccc2)c(/C=C\c2c(F)cccc2)cc1)C
3_A11	5591-3872	S(/N=C1\C=C(Br)C(c2c1cccc2)=O)(c1cc(C)c(cc1C)C)(=O)=O
3_B03	4896-4273	n1(c(nnc1S)c1ccccc1)\N=C\c1n(ccc1)C
3_B08	5386-0664	c12c3c(nsn3)ccc2[nH]c2nc3nonc3nc2[nH]1
3_C07	5294-0006	C1(C(c2ccccc2C1=O)=O)c1nc2ccc(cc2cc1)OC
3_E10	5591-1932	S(Nc1cc2sc(=O)oc2cc1)(c1cc([N+]([O-])=O)ccc1)(=O)=O
3_F05	5218-3270	c12c(n(Cc3occc3)c(nc1c1ccccc1CC12CCCCC1)SCC=C)=O
3_G03	4971-0044	[n+]1(c2c(cc(cc2)C)ccc1/C=C\c1cn(C)c2c1cccc2)CC
3_G06	5267-1176	c1(c(n(c2ccccc2)n(c1C)C)=O)/N=C1/c2c(cccc2)C(C=C1)=O
3_G08	5509-0001	[n+]1(c2c(cccc2)c(/C=C\c2cc3OCOc3cc2)cc1)C
3_H08	5509-0002	[n+]1(c2c(cccc2)c(/C=C/c2occc2)cc1)C
4_B07	6049-0116	c1(c2n(nc(c2)C)C)n(c(S)nn1)c1ccc(cc1)C
4_C02	5742-0465	n1(c(nnc1S)C1CC1)c1c(cc(cc1)C)C
4_E02	5742-1007	n1(c(nnc1S)c1ccncc1)c1c(ccc(c1)C)C
4_E05	5966-0051	n1(nc2c3c(cccc3)c3c2c(c1=O)ccc3)CN(CC)CC
4_G05	5984-0169	c1(c2c(ccc(c2)Br)sc2c1cccc2)=O
4_G06	5989-2708	n12c3c(CCCc3[n+](cc2)C)c2c1ccc(OCC(C)C)c2
4_H04	5933-0712	n1(c(n[nH]c1=S)c1c(F)cccc1)Cc1occc1
4_H06	6025-5977	c1([nH]c2cc(Cl)ccc2[nH]1)=S
5_A11	7165-0232	[n+]1(c(/C=c2/n(c3ccccc3cc2)C)ccc2c1ccc(C)c2)CC
5_B06	6253-0703	c1(/n(c2ccc(cc2s1)C)C)=C/c1c[n+](CCO)ccc1
5_B11	7165-0250	[n+]1(c(/C=c2/c3c(cc(cc3)C)n(cc2)C)ccc2c1cccc2)CC
5_D04	6232-2814	C=1(C(c2ccccc2C(C1)=O)=O)C(C=O)(C)C
5_D05	6253-0536	[n+]1(c(/C=c2/c3c(cccc3)n(cc2)C)ccc2c1cccc2)C
5_D10	7165-0007	[n+]1(c(/C=c2\c3c(cccc3)n(cc2)CC)ccc2c1ccc(C)c2)CC
5_D11	7165-0448	c1(=C\c2c3c(cccc3)[n+](cc2)CC)/c2c(cccc2)n(cc1)CC
5_E09	6944-0140	C=1(c2c3oc(=O)ccc3ccc2OC(C1Cl)(C)C)/C=N\O
5_F08	6944-0004	C1(/c2c3oc(=O)ccc3ccc2OC(C1=O)(C)C)=C\Nc1ccc(N2CCOCC2)cc1
5_F10	7165-0069	n1(\c(=C\c2[n+](CC)cccc2)ccc2c1ccc(C)c2)C
5_F11	7165-0683	[n+]1(c(/C=c2/n(ccc3c2cccc3)CC=C)ccc2c1ccc(C)c2)CC
5_G05	6253-0671	c1(c2c(cc(cc2)Br)sc2c1cccc2)=O
5_G11	7165-0735	S(c1cc(OC)c(N\N=C2/c3c(nccc3)C(C=C2)=O)cc1)(=O)(=O)CC
5_H10	7165-0075	c1(/n(c2cc(C)ccc2s1)C)=C\c1[n+](CC)cccc1
5_H11	7165-0736	S(c1cc(N\N=C2/c3c(nccc3)C(C=C2)=O)c(cc1)OC)(=O)(=O)CC
6_A02	7165-0795	[n+]1(c(/C=c2/sc(c3ccc(cc3)C)cn2CC)sc2c1cccc2)C
6_A05	7771-0670	[N+]1(=C(C(C)(C)c2c1cc(C(=O)OC)cc2)/C=C\c1cc2OCOc2cc1)C
6_C02	7165-0800	[n+]1(c(/C=c2/c3c(cccc3)n(cc2)CC)ccc2c1cc(cc2)C)C
6_D02	7165-0807	[n+]1(c(/C=c2\n(c3ccccc3cc2)CC=C)sc2c1cccc2)C
6_E04	7771-0510	[n+]1(c(/C=c2\n(cccc2)C)c2ccccc2c2c1cc(cc2)C)CC
6_F04	7771-0519	[n+]1(c(/C=c2\n(cccc2)CC)c2ccccc2c2c1ccc(C)c2)C
6_G04	7771-0535	[N+]1(=C(C(C)(C)c2c1ccc(C(=O)OC)c2)/C=C\c1c(c(C)ccc1C)OC)C
6_H02	7202-2009	S(/N=C1\C=C(Sc2nc[nH]n2)C(c2c1cccc2)=O)(c1c(cc(cc1C)C)C)(=O)=O
6_H03	7287-0822	S(Nc1c2c(cccc2)c(cc1)O)(c1cc2oc(=O)n(c2cc1)C)(=O)=O
6_H04	7771-0539	[n+]1(c(/C=c2\n(cccc2)CC)c2ccccc2c2c1cc(cc2)C)C
6_H05	7771-0816	[n+]1(c(/C=c2\n(cccc2)CC=C)ccc2c1cc(cc2)C)CC
7_A04	C370-5084	n12c(=NC(C(/C1=N)=C\c1n(c3ccc(cc3)F)ccc1)=O)snc2SC
7_B04	C370-5164	n12c(=NC(C(/C1=N)=C\c1n(c3cc([N+]([O-])=O)ccc3)ccc1)=O)snc2SCC
8_B05	E966-0571	S(N1C(Cc2c1cccc2)C)(c1cc2C(/C(=O)Nc2cc1)=C(/C)C)(=O)=O
8_D04	E781-0648	c12c(c(Nc3ccc(cc3)F)nc(n1)NCCC)cnn2C
